# Supplementary material for: Ovine KRTAP36-2: A New Keratin-Associated Protein Gene Related to Variation in Wool Yield
Source: Genes (Basel). 2023 Nov 6;14(11):2045. doi: 10.3390/genes14112045 (PMC10671549; doi:10.3390/genes14112045)
Supplement: Supplementary file 1 [file genes-14-02045-s001.zip]

Archive with 1 entries (1 files):
- genes-2635406-supplementary.pdf
